# Supplementary material for: Machine Learning Model Discriminate Ischemic Heart Disease Using Breathome Analysis
Source: Biomedicines. 2024 Dec 11;12(12):2814. doi: 10.3390/biomedicines12122814 (PMC11673773; doi:10.3390/biomedicines12122814)
Supplement: Supplementary file 1 [file biomedicines-12-02814-s001.zip]

Archive with 1 entries (1 files):
- biomedicines-3320187-supplementary.pdf
